# Supplementary material for: Simultaneous and Sensitive Detection of Three Pesticides Using a Functional Poly(Sulfobetaine Methacrylate)-Coated Paper-Based Colorimetric Sensor
Source: Biosensors (Basel). 2023 Feb 22;13(3):309. doi: 10.3390/bios13030309 (PMC10046087; doi:10.3390/bios13030309)
Supplement: Supplementary file 1 [file biosensors-13-00309-s001.zip]

Archive with 1 entries (1 files):
- biosensors-2124339-supplementary.pdf
